# Supplementary material for: Hopfion rings in a cubic chiral magnet
Source: Nature. 2023 Nov 22;623(7988):718–23. doi: 10.1038/s41586-023-06658-5 (PMC10665190; doi:10.1038/s41586-023-06658-5)
Supplement: Supplementary file 2 — This zipped file contains Supplementary Scripts 1–3. Supplementary Script 1: This Mumax script allows to reproduce the results of micromagnetic simulations presented in Fig. 1. Supplementary Script 2: This Mumax script allows to reproduce the results of micromagnetic simulations presented in Extended Data Fig. 9. Supplementary Script 3: This Mumax script allows to reproduce the results of micromagnetic simulations presented in Extended Data Fig. 8h. [file 41586_2023_6658_MOESM2_ESM.zip]

Archive with 7 entries (6 files):
- Supplementary Scripts 1-3/
- Supplementary Scripts 1-3/2023-03-04116B-Script_1.mx3
- __MACOSX/Supplementary Scripts 1-3/._2023-03-04116B-Script_1.mx3
- Supplementary Scripts 1-3/2023-03-04116B-Script_3.mx3
- __MACOSX/Supplementary Scripts 1-3/._2023-03-04116B-Script_3.mx3
- Supplementary Scripts 1-3/2023-03-04116B-Script_2.mx3
- __MACOSX/Supplementary Scripts 1-3/._2023-03-04116B-Script_2.mx3
