# Supplementary material for: Hopfion rings in a cubic chiral magnet
Source: Nature. 2023 Nov 22;623(7988):718–23. doi: 10.1038/s41586-023-06658-5 (PMC10665190; doi:10.1038/s41586-023-06658-5)
Supplement: Supplementary file 2 — This zipped file contains Supplementary Scripts 1–3. Supplementary Script 1: This Mumax script allows to reproduce the results of micromagnetic simulations presented in Fig. 1. Supplementary Script 2: This Mumax script allows to reproduce the results of micromagnetic simulations presented in Extended Data Fig. 9. Supplementary Script 3: This Mumax script allows to reproduce the results of micromagnetic simulations presented in Extended Data Fig. 8h. [file 41586_2023_6658_MOESM2_ESM.zip › Supplementary Scripts 1-3/2023-03-04116B-Script_3.mx3]

Msat = 384e3
Aex = 4.75e-12
LD := 70.0e-9
Lx := 5*LD
Ly := Lx
Lz := 2*Lx
nx := 128
ny := nx
nz := 2*nx
dx := Lx/nx
dy := Ly/ny
dz := Lz/nz
SetMesh(nx,ny,nz,dx,dy,dz,1,1,1)
Dbulk = 4*pi*Aex.average()/LD
BD:= Dbulk.average()*Dbulk.average()/(2*Aex.average()*Msat.average())

DemgnetizingFileds:=false
if DemgnetizingFileds {
	BD = BD + mu0*Msat.average()
}else{	
	EnableDemag = false
}
B:= 0.5*BD
B_ext = vector(0, 0, B)
TableAdd(Edens_total)

//Setting initial state
R0 := LD/2 // hopfion tube radius
R1 := 1.5*LD // first hopfion ring radius
Z1 := 0.5*LD // first hopfion ring shift in z
R2 := 1.5*LD// second hopfion ring radius
Z2 :=-0.5*LD // second hopfion ring shift in z 
newstate := newVectorMask(nx, ny, nz)
for k:=0; k<Nz; k++{
	for j:=0; j<Ny; j++{
		for i:=0; i<Nx; i++{
			r := index2coord(i, j, k)
			x := r.X()
			y := r.Y()
			z := r.Z()
			T := acos(B/BD)
			F := 2*PI*z/LD
			xy := sqrt(x*x+y*y)
			r_1 := sqrt((R1-xy)*(R1-xy)+(z+Z1)*(z+Z1))
			f_1 := atan2(z+Z1,R1-xy)
			r_2 := sqrt((R2-xy)*(R2-xy)+(z+Z2)*(z+Z2))
			f_2 := atan2(z+Z2,R2-xy)
			if r_1 < R0 {
				T = pi*(1.0-r_1/R0)
				F = atan2(y,x)-pi/2.0-f_1
			}else if r_2 < R0 {
				T = pi*(1.0-r_2/R0)
				F = atan2(y,x)-pi/2.0-f_2
			}
			m.SetCell(i, j, k, vector(sin(T)*cos(F), sin(T)*sin(F), cos(T))) 
		}
	}
	lz:=(k-Nz/2)*dz+dz/2;
	an:=2*pi/3;
	tw:=an/(Nz-1)*k
	
	m.SetInShape(Cylinder(LD, dz).transl(0, LD/2, lz). RotZ(1*an-tw), BlochSkyrmion(1, -1).scale(0.5,0.5,1).transl(0, LD/2, lz). RotZ(1*an-tw))
	m.SetInShape(Cylinder(LD, dz).transl(0, LD/2, lz). RotZ(2*an-tw), BlochSkyrmion(1, -1).scale(0.5,0.5,1).transl(0, LD/2, lz). RotZ(2*an-tw))
	m.SetInShape(Cylinder(LD, dz).transl(0, LD/2, lz). RotZ(3*an-tw), BlochSkyrmion(1, -1).scale(0.5,0.5,1).transl(0, LD/2, lz). RotZ(3*an-tw))
	print("setting layer:", k," of ", Nz, "[Yes, it's slow. Please,  be patient.]")
}
saveas(m,"Sk3-Hr2ini.ovf")

relax()
minimize()
tablesave()
saveas(m,"Sk3-Hr2fin.ovf")
