# Supplementary material for: Hopfion rings in a cubic chiral magnet
Source: Nature. 2023 Nov 22;623(7988):718–23. doi: 10.1038/s41586-023-06658-5 (PMC10665190; doi:10.1038/s41586-023-06658-5)
Supplement: Supplementary file 2 — This zipped file contains Supplementary Scripts 1–3. Supplementary Script 1: This Mumax script allows to reproduce the results of micromagnetic simulations presented in Fig. 1. Supplementary Script 2: This Mumax script allows to reproduce the results of micromagnetic simulations presented in Extended Data Fig. 9. Supplementary Script 3: This Mumax script allows to reproduce the results of micromagnetic simulations presented in Extended Data Fig. 8h. [file 41586_2023_6658_MOESM2_ESM.zip › Supplementary Scripts 1-3/2023-03-04116B-Script_2.mx3]

Lx := 1000.0e-9
Ly := 1000.0e-9
Lz := 180.0e-9
nx := 400
ny := 400
nz := 72
dx := Lx/nx
dy := Ly/ny
dz := Lz/nz
SetMesh(nx,ny,nz,dx,dy,dz,0,0,0)

Msat = 384e3
Aex = 4.75e-12
Dbulk = 0.853e-3//4*pi*Aex.average()/LD
B:= 0.243 //Tesla
BD:= Dbulk.average()*Dbulk.average()/(2*Aex.average()*Msat.average())+mu0*Msat.average()
LD := 70.0e-9//4*pi*Aex.average()/Dbulk.average() 
//Setting the geometry
dS:=3*dx//thickness of the FIB damaged layer
OuterBox:=Cuboid(Lx, Ly, Lz)
InBox:=Cuboid(Lx-dS, Ly-dS, Lz-dS)
SkinLayer:=OuterBox.Sub(InBox)
defRegion(1, InBox)
defRegion(2, SkinLayer)
Dbulk.setRegion(1, Dbulk.average())
Dbulk.setRegion(2, 0.0)
TableAdd(B_ext)
TableAdd(Edens_total)


// Setting initial state, see Extended Data Fig. 7
d1 := 4*LD
d2 := 3*LD
d3 := 2*LD
h1 := Lz/3.5 //state 1
h2 := Lz     //state 2 and 3


vortex_cone := newVectorMask(nx, ny, nz)
///////////////////////////  Setting initial state for State-1  ////////////////////////
Th:=1*PI/180.0;
F:=135*PI/180.0;
B_ext = vector(B*sin(Th)*cos(F), B*sin(Th)*sin(F), B*cos(Th));
for k:=0; k<Nz; k++{
    for j:=0; j<Ny; j++{
        for i:=0; i<Nx; i++{
            r := index2coord(i, j, k)
            x := r.X()
            y := r.Y()
            z := r.Z()
            T := acos(B/BD)
            F := atan2(y,x) + PI/2.0 + 2*PI*z/LD
            vortex_cone.setVector(i, j, k, vector(sin(T)*cos(F), sin(T)*sin(F), cos(T)))
        }
    }
    print("setting layer:", k," of ", nz)
}
m.SetArray(vortex_cone) 
saveas(m,"vortex-cone-state-1.ovf")

// Since the methods SetVector and SetCell are extrimly slow
// it is more efficient to save the vortex-cone state in ovf file
// m.LoadFile("vortex-cone-state-1.ovf")

// the outer hopfion ring:
m.SetInShape(Cylinder(d1, Lz), uniform(0,0,1))//magnetization up
m.SetInShape(Cylinder(d2, h1).Sub(Cylinder(d3, h1)), uniform(0,0,-1))//magnetization down
// the skyrmion string in the center
m.SetInShape(Cylinder(LD, Lz), uniform(0,0,-1))//magnetization down

//skyrmion string in the top right corner
m.SetInShape(Cylinder(d3, Lz).transl(Lx/2-d2/2,Ly/2-d2/2,0), uniform(0,0,1))//magnetization up
m.SetInShape(Cylinder(LD, Lz).transl(Lx/2-d2/2,Ly/2-d2/2,0), uniform(0,0,-1))
saveas(m,"state-1-ini.ovf")
relax() 
minimize()
TableSave()
saveas(m,"state-1-fin.ovf")


///////////////////////////  Setting initial state for State-2  ////////////////////////
Th =2*PI/180.0;
F =-45*PI/180.0;
B_ext = vector(B*sin(Th)*cos(F), B*sin(Th)*sin(F), B*cos(Th));
for k:=0; k<Nz; k++{
    for j:=0; j<Ny; j++{
        for i:=0; i<Nx; i++{
            r := index2coord(i, j, k)
			x := r.X()-Lx/2+3*LD/2
            y := r.Y()-Ly/2+3*LD/2
            z := r.Z()
            T := acos(B/BD)
            F := atan2(y,x) + PI/2.0 + 2*PI*z/LD
            vortex_cone.setVector(i, j, k, vector(sin(T)*cos(F), sin(T)*sin(F), cos(T)))
        }
    }
    print("setting layer:", k," of ", nz)
}
m.SetArray(vortex_cone) 
saveas(m,"vortex-cone-state-2.ovf")

// Since the methods SetVector and SetCell are extrimly slow
// it is more efficient to save the vortex-cone state in ovf file
// m.LoadFile("vortex-cone-state-2.ovf")

// the outer hopfion ring:
m.SetInShape(Cylinder(d1, Lz), uniform(0,0,1))//magnetization up
m.SetInShape(Cylinder(d2, h2).Sub(Cylinder(d3, h2)), uniform(0,0,-1))//magnetization down
// the skyrmion string in the center
m.SetInShape(Cylinder(LD, Lz), uniform(0,0,-1))//magnetization down 

//skyrmion string in the top right corner
m.SetInShape(Cylinder(d3, Lz).transl(Lx/2-d2/2,Ly/2-d2/2,0), uniform(0,0,1))//magnetization up
m.SetInShape(Cylinder(LD, Lz).transl(Lx/2-d2/2,Ly/2-d2/2,0), uniform(0,0,-1))
saveas(m,"state-2-ini.ovf")
relax() 
minimize()
TableSave()
saveas(m,"state-2-fin.ovf")


//Setting initial state for State-3
// Externak field is perpendicular
B_ext = vector(0, 0, B);
for k:=0; k<Nz; k++{
    for j:=0; j<Ny; j++{
        for i:=0; i<Nx; i++{
            r := index2coord(i, j, k)
			x := r.X()
            y := r.Y()
            z := r.Z()
            T := acos(B/BD)
            F := atan2(y,x) + PI/2.0 + 2*PI*z/LD
            vortex_cone.setVector(i, j, k, vector(sin(T)*cos(F), sin(T)*sin(F), cos(T)))
        }
    }
    print("setting layer:", k," of ", nz)
}
m.SetArray(vortex_cone) 
saveas(m,"vortex-cone-state-3.ovf")

// Since the methods SetVector and SetCell are extrimly slow
// it is more efficient to save the vortex-cone state in ovf file
// m.LoadFile("vortex-cone-state-3.ovf")

// the outer hopfion ring:
m.SetInShape(Cylinder(d1, Lz), uniform(0,0,1))//magnetization up
m.SetInShape(Cylinder(d2, h2).Sub(Cylinder(d3, h2)), uniform(0,0,-1))//magnetization down
// the skyrmion string in the center
m.SetInShape(Cylinder(LD, Lz), uniform(0,0,-1))//magnetization down

saveas(m,"state-3-ini.ovf")
relax() 
minimize()
TableSave()
saveas(m,"state-3-fin.ovf")
